# Supplementary material for: The genome of the relict earless monitor lizard, Lanthanotus borneensis, and the Toxicofera hypothesis
Source: BMC Biol. 2026 Mar 5;24:58. doi: 10.1186/s12915-026-02552-4 (PMC12961865; doi:10.1186/s12915-026-02552-4)
Supplement: Supplementary file 2 — Additional file 2. Calculation of generation time. R code for calculation of upper limit on generation time based on growth data of captive specimen and maximum size in the wild. [file 12915_2026_2552_MOESM2_ESM.r]

# Calculation of Maximum Generation Time

t <- c(0,1,4)
L <- c(10,15.6,29.8)
L_inf <- 50
t_0 <- -0.3
dat <- data.frame(t,L)
K <- 0.5 # initial estimate

f <- function(data, K) {
	with(data, sum(sqrt((L_inf*(1-exp((-K*(data$t-t_0))))-data$L)^2)))
}

optim(K, fn=f, data=dat, method="Brent", lower=-1, upper=1)
## K=0.211

-log(1-45/L_inf)/0.211 + t_0
# t = 10.6 yr - age of largest animals in wild
