# Supplementary material for: The genome of the relict earless monitor lizard, Lanthanotus borneensis, and the Toxicofera hypothesis
Source: BMC Biol. 2026 Mar 5;24:58. doi: 10.1186/s12915-026-02552-4 (PMC12961865; doi:10.1186/s12915-026-02552-4)
Supplement: Supplementary file 3 — Additional file 3. Positively selected genes on the branch subtending Toxicofera. HyPhy output, indicating positively selected genes by orthogroup identifier, dN/dS ratio, empirical Bayes factor, likelihood ratio test statisticof model allowing positive selection to null model not allowing it, and annotationand associated gene ontology identifier. [file 12915_2026_2552_MOESM3_ESM.txt]

OG-ID     W     EBF     LRT     Anno    GO
OG0016634     25.58     2     4.01     Centrosome-associated, FAM110, C-terminal domain;Centrosome-associated, FAM110, N-terminal domain;FAM110;    
OG0016696     24.55     5     4.01     Filensin;Intermediate filament, rod domain;    GO:0005212;GO:0005737;GO:0005882;GO:0070307;
OG0016112     >1000     N/A     4.11     E3 SUMO-protein ligase Nse2 (Mms21);U-box domain;Zinc finger, MIZ-type;Zinc finger, RING/FYVE/PHD-type;    GO:0000724;GO:0004842;GO:0005634;GO:0008270;GO:0016567;GO:0016925;GO:0019789;GO:0030915;GO:0061665;
OG0016800     >1000     1     4.40     EF-hand calcium-binding domain-containing protein 9;EF-hand domain;EF-hand domain pair;S100/Calcium binding protein 7/8-like, conserved site;    GO:0005509;GO:0005737;GO:0030317;GO:0061891;GO:0097228;
OG0016087     188.11     1     4.42     Acyl-CoA N-acyltransferase;GNAT domain;N-acetyltransferase, camello-type;    GO:0008080;GO:0016747;GO:0017188;GO:0031966;
OG0016703     442.36     0     4.44     IQ domain-containing protein F;IQ motif, EF-hand binding site;P-loop containing nucleoside triphosphate hydrolase;    GO:0005515;GO:0005516;
OG0016172     783.64     1     4.84     C-type lectin and Tetranectin domain-containing protein;C-type lectin, conserved site;C-type lectin fold;C-type lectin-like;C-type lectin-like/link domain superfamily;    GO:0001503;GO:0005615;GO:0030282;
OG0016729     335.11     3     5.06     EGF-like domain;Interphotoreceptor matrix proteoglycan;SEA domain;SEA domain superfamily;    GO:0005540;GO:0007601;GO:0008201;
OG0016592     137.65     6     5.33     Immunoglobulin-like beta-sandwich domain;Immunoglobulin-like domain;Immunoglobulin-like domain superfamily;Immunoglobulin-like fold;Protein kinase, ATP binding site;Protein kinase domain;Protein kinase-like domain superfamily;Receptor Tyrosine Kinase;Serine-threonine/tyrosine-protein kinase, catalytic domain;Tyrosine-protein kinase, active site;Tyrosine-protein kinase, catalytic domain;Tyrosine-protein kinase, receptor class III, conserved site;    GO:0004672;GO:0004713;GO:0004714;GO:0005524;GO:0005886;GO:0006468;GO:0007169;GO:0007275;GO:0019221;GO:0019838;GO:0030183;GO:0033674;GO:0043235;
OG0016316     12.65     15     5.42     C-type lectin fold;C-type lectin-like;C-type lectin-like/link domain superfamily;D-galactoside/L-rhamnose binding SUEL lectin domain;D-galactoside/L-rhamnose binding SUEL lectin domain superfamily;GAIN domain superfamily;GAIN, subdomain B;GPS motif;PKD/Chitinase domain;PKD domain;PKD domain superfamily;PKD/REJ-like domain;PLAT/LH2 domain;PLAT/LH2 domain superfamily;Polycystic kidney disease type 1 protein;Polycystic kidney disease type 2 protein;Polycystin;Polycystin-1 like, PLAT/LH2 domain;Polycystin cation channel, PKD1/PKD2;Polycystin domain;REJ domain;    GO:0005262;GO:0005509;GO:0005515;GO:0016020;GO:0030246;GO:0050982;
OG0016863     37.44     7     5.47     Nck-associated protein 5, C-terminal;Nck-associated protein 5-like;    GO:0001578;GO:0007019;GO:0035371;
OG0016661     195.75     2     5.77     Fork head domain;Winged helix DNA-binding domain superfamily;Winged helix-like DNA-binding domain superfamily;    GO:0000978;GO:0000981;GO:0003700;GO:0005634;GO:0005759;GO:0006355;GO:0006357;GO:0043565;
OG0016198     148.36     4     5.95     Adenylyltransferase and sulfurtransferase MOCS3/Uba4;Rhodanese-like domain;Rhodanese-like domain superfamily;ThiF/MoeB/HesA family;THIF-type NAD/FAD binding fold;Thiosulfate sulfurtransferase GlpE;Ubiquitin-activating enzyme-like;    GO:0002143;GO:0004792;GO:0005737;GO:0005829;GO:0008641;GO:0016779;GO:0016783;GO:0032447;GO:0042292;GO:0070566;
OG0016628     14.50     10     6.14     Cadherin-like;Laminin IV type B;    GO:0005509;GO:0005930;GO:0007156;GO:0016020;GO:0035082;GO:0042461;GO:0060041;
OG0016435     417.97     1     6.27     Leucine-rich repeat;Leucine-rich repeat domain superfamily;    GO:0005515;
OG0016306     122.11     1     6.28     GPCR, rhodopsin-like, 7TM;G protein-coupled receptor, rhodopsin-like;    GO:0004930;GO:0005886;GO:0007186;GO:0007200;GO:0016020;GO:0035025;GO:0070915;
OG0016296     275.75     6     6.30     Cadherin conserved site;Cadherin-like;Cadherin-like superfamily;CELSR1-3-like, ninth cadherin domain;    GO:0005509;GO:0005886;GO:0007155;GO:0007156;GO:0016020;GO:0098609;
OG0016844     38.37     9     6.98     CENPJ, tubulin-binding region;Centromere protein J, C-terminal domain;T-complex protein 10, C-terminal domain superfamily;TCP10L/CENPJ;    GO:0005813;GO:0005814;GO:0015631;GO:0060271;GO:0061511;
OG0016290     >1000     4     7.08     Cysteine-rich flanking region, C-terminal;Leucine-rich repeat;Leucine-rich repeat and transmembrane domain-containing protein;Leucine-rich repeat domain superfamily;Leucine-rich repeat N-terminal domain;Leucine-rich repeat, typical subtype;Small Leucine-Rich Proteoglycans;    GO:0005515;GO:0005615;GO:0005886;
OG0016606     91.12     1     7.32     Cystine knot, C-terminal;Cystine-knot cytokine;Sclerostin/Sclerostin domain-containing protein 1;    GO:0005615;GO:0030178;GO:0030514;GO:0036122;
OG0016212     16.80     6     7.37     Cytokine receptor-like factor 2-like, D1 domain;Cytokine receptor-like factor 2-like, D2 domain;Fibronectin type III;Fibronectin type III superfamily;Immunoglobulin-like fold;Interleukin-12;    GO:0004896;GO:0005515;GO:0009897;GO:0019221;
OG0016187     38.19     9     7.71     Zinc finger and BTB domain-containing;Zinc finger C2H2 superfamily;Zinc finger C2H2-type;Zinc Finger C2H2-type Transcription Regulators;ZNF462, C2H2 zinc finger 2;    GO:0000978;GO:0000981;GO:0006357;
OG0016328     >1000     3     7.90         GO:0016529;GO:0044325;GO:0048471;GO:0051018;
OG0016532     76.69     5     7.92     BspA-type LRR region;Cysteine-rich flanking region, C-terminal;Leucine-rich repeat;Leucine rich repeat 4;Leucine-rich repeat domain superfamily;Leucine-rich repeat, typical subtype;Leucine-rich repeat unit;Toll/interleukin-1 receptor homology (TIR) domain;Toll/interleukin-1 receptor homology (TIR) domain superfamily;    GO:0002224;GO:0005515;GO:0005886;GO:0007165;GO:0007249;GO:0032755;GO:0034154;GO:0038187;GO:0051607;
OG0016165     >1000     0     8.72     Membrane-bound O-acyltransferase;Membrane bound O-acyl transferase, MBOAT;    GO:0005783;GO:0016409;GO:0016746;GO:0018345;
OG0016076     >1000     2     9.03     Epithelial sodium channel;    GO:0005272;GO:0005886;GO:0006814;GO:0015280;GO:0016020;GO:0035725;
OG0016858     6.77     96     9.03     Fibronectin type III;Fibronectin type III superfamily;Immunoglobulin domain subtype;Immunoglobulin I-set;Immunoglobulin-like domain;Immunoglobulin-like domain superfamily;Immunoglobulin-like fold;Immunoglobulin subtype 2;Immunoglobulin V-set domain;MyBP-C, tri-helix bundle domain;PPAK motif;Protein kinase domain;Protein kinase-like domain superfamily;Serine/threonine-protein kinase, active site;Titin, Z repeat;Tyrosine-protein kinase, active site;    GO:0004672;GO:0005515;GO:0005524;GO:0006468;GO:0008307;GO:0031430;GO:0045214;GO:0048738;
OG0016611     36.63     8     9.10     Disease resistance R13L4/SHOC-2-like, LRR domain;Leucine-rich repeat;Leucine-rich repeat domain-containing protein;Leucine-rich repeat domain superfamily;Leucine-rich repeat, typical subtype;P-loop containing nucleoside triphosphate hydrolase;Roc domain;    GO:0005515;GO:0005737;
OG0016498     672.72     2     9.11     Ankyrin repeat;Ankyrin repeat-containing domain superfamily;SOWAHA-C, winged helix-turn-helix domain;    GO:0005515;
OG0016372     134.65     4     9.54     Citrate synthase;Citrate synthase active site;Citrate synthase, eukaryotic-type;Citrate synthase-like, large alpha subdomain;Citrate synthase-like, small alpha subdomain;Citrate synthase superfamily;    GO:0004108;GO:0005759;GO:0005975;GO:0006099;GO:0006101;GO:0046912;
OG0016395     187.74     4     9.55     Transmembrane protein 215;    
OG0016429     >1000     2     10.80     GPCR, rhodopsin-like, 7TM;G protein-coupled receptor, rhodopsin-like;P2Y purinoceptor 1;    GO:0001621;GO:0004930;GO:0005524;GO:0005886;GO:0007186;GO:0007200;GO:0016020;GO:0030168;GO:0031686;GO:0038023;GO:0045028;GO:0045031;GO:0090075;
OG0016607     >1000     2     11.41     E-box Binding Transcriptional Regulators;Helix-loop-helix DNA-binding domain superfamily;Myc-type, basic helix-loop-helix (bHLH) domain;    GO:0000977;GO:0000981;GO:0006357;GO:0032502;GO:0046983;
OG0016267     141.68     2     12.36     Nucleotide-binding alpha-beta plait domain superfamily;RNA-binding domain superfamily;RNA recognition motif domain;snRNP35, RNA recognition motif;U1 snRNP 70 kDa and U11/U12 snRNP 35 kDa;    GO:0000398;GO:0003676;GO:0003723;GO:0003729;GO:0005689;GO:0017069;GO:0071011;
OG0016334     791.88     1     13.05     TMEM222/RTE1;    
OG0016450     >1000     1     13.45     FKBP-type peptidyl-prolyl cis-trans isomerase domain;Inactive peptidyl-prolyl cis-trans isomerase FKBP6/shutdown;Peptidyl-prolyl cis-trans isomerase domain superfamily;Tetratricopeptide-like helical domain superfamily;Tetratricopeptide repeat;    GO:0003755;GO:0005515;GO:0005737;GO:0007283;GO:0034587;GO:0051879;
OG0016618     612.82     2     14.59     NHL repeat;Six-bladed beta-propeller, TolB-like;Tripartite Motif and NHL Repeat Containing E3 Ligases;Zinc finger, RING/FYVE/PHD-type;Zinc finger, RING-type;Zinc finger, RING-type, conserved site;Zinc finger, RING-type, eukaryotic;    GO:0000209;GO:0005515;GO:0005634;GO:0043161;GO:0061630;
OG0016631     134.17     6     14.87     Coiled-coil domain-containing protein 178;    
OG0016544     722.28     2     15.47     Complement Clr-like EGF domain;EGF-like calcium-binding, conserved site;EGF-like calcium-binding domain;EGF-like domain;EGF-type aspartate/asparagine hydroxylation site;Extracellular matrix structural protein;Fibulin-2 domain;Fibulin, C-terminal Ig-like domain;Growth factor receptor cysteine-rich domain superfamily;NOTCH1 EGF-like calcium-binding domain;von Willebrand factor C domain-containing protein 2-like;    GO:0005509;GO:0005615;GO:0030514;GO:0032281;
OG0016218     837.26     4     15.88     Septate junction maturation regulator;SRCR domain;SRCR-like domain superfamily;    GO:0004252;GO:0005615;GO:0005886;GO:0016020;GO:0031638;GO:0045217;
OG0016517     609.37     4     16.54     Bride of sevenless protein;GPCR family 3, C-terminal;Retinoic acid-inducible GPCR family 3;    GO:0004930;GO:0005118;GO:0005886;GO:0007186;GO:0007601;GO:0016020;GO:0019901;GO:0030295;GO:0043231;GO:0043235;GO:0070062;
OG0016756     >1000     6     16.57     DCDC1, second doublecortin-like domain;Doublecortin domain;Doublecortin domain-containing protein 1;Doublecortin domain-containing protein 1-like, ubiquitin domain;Doublecortin domain superfamily;Ricin B-like lectins;    GO:0008017;GO:0030496;GO:0035556;GO:1902412;
OG0016339     212.91     9     17.42     Protein of unknown function DUF4545;    
OG0016614     95.30     9     18.21     Fringe-like, glycosyltransferase domain;Nucleotide-diphospho-sugar transferases;    GO:0016020;GO:0016757;
OG0016048     >1000     1     19.47     CD3 protein, epsilon/gamma/delta subunit;Immunoglobulin-like domain;Immunoglobulin-like domain superfamily;Immunoglobulin-like fold;Immunoglobulin subtype 2;Phosphorylated immunoreceptor signalling ITAM;    GO:0004888;GO:0007166;GO:0009897;GO:0016020;GO:0042105;GO:0045059;
OG0016665     >1000     7     23.07     Complement Clr-like EGF domain;C-type lectin, conserved site;C-type lectin domain-containing protein;C-type lectin fold;C-type lectin-like;C-type lectin-like/link domain superfamily;EGF-like calcium-binding, conserved site;EGF-like calcium-binding domain;EGF-like domain;EGF-type aspartate/asparagine hydroxylation site;Growth factor receptor cysteine-rich domain superfamily;NOTCH1 EGF-like calcium-binding domain;Thrombomodulin-like domain;    GO:0005509;GO:0009897;GO:0016477;GO:0031012;GO:0050840;GO:1990430;
OG0016505     465.31     4     24.30     MyTH4 domain;MyTH4 domain superfamily;Unconventional Myosin ATPase;    GO:0005856;
OG0016791     >1000     2     26.63     C2H2-type zinc-finger protein GLI-like;DNA/RNA polymerase superfamily;ZIC1-5/GLI1-3like, C2H2 zinc finger;Zinc finger C2H2 superfamily;Zinc finger C2H2-type;    GO:0000977;GO:0000978;GO:0000981;GO:0005634;GO:0006357;
OG0016655     >1000     2     29.44     FYVE, RhoGEF and PH domain-containing;    GO:0005085;GO:0005737;
OG0016066     >1000     0     35.73     Adhesion G protein-coupled receptor B, N-terminal domain;GPCR, family 2, brain-specific angiogenesis inhibitor;    GO:0004930;GO:0005886;GO:0016020;GO:0016525;
OG0016864     297.84     33     126.35     EGF-like calcium-binding, conserved site;EGF-like calcium-binding domain;EGF-like domain;EGF-type aspartate/asparagine hydroxylation site;Growth factor receptor cysteine-rich domain superfamily;NOTCH1 EGF-like calcium-binding domain;    GO:0005509;GO:0007507;
