# Supplementary material for: The genome of the relict earless monitor lizard, Lanthanotus borneensis, and the Toxicofera hypothesis
Source: BMC Biol. 2026 Mar 5;24:58. doi: 10.1186/s12915-026-02552-4 (PMC12961865; doi:10.1186/s12915-026-02552-4)
Supplement: Supplementary file 4 — Additional file 4. Positively selected genes on the branch subtending Dracomorpha. HyPhy output, indicating positively selected genes by orthogroup identifier, dN/dS ratio, empirical Bayes factor, likelihood ratio test statisticof model allowing positive selection to null model not allowing it, and annotationand associated gene ontology identifier. [file 12915_2026_2552_MOESM4_ESM.txt]

OG-ID     W     EBF     LRT     Anno    GO
OG0016166     762.89     1     4.68     Membrane-bound O-acyltransferase;Membrane bound O-acyl transferase, MBOAT;    GO:0005783;GO:0016409;GO:0016746;GO:0018345;
OG0016328     82.35     4     4.78         GO:0016529;GO:0044325;GO:0048471;GO:0051018;
OG0016451     42.25     2     5.66     Beta-1,4-glucuronyltransferase 1;    GO:0005794;GO:0009101;GO:0015020;GO:0035269;
OG0016754     515.95     1     5.85     Cell-membrane associated Mucin-15;    
OG0016370     >1000     2     5.96     BTB/POZ domain;Rad18, zinc finger UBZ4-type;SKP1/BTB/POZ domain superfamily;Structure-specific endonuclease subunit Slx4;    GO:0000712;GO:0003677;GO:0005515;GO:0005634;GO:0006260;GO:0006281;GO:0033557;
OG0016455     156.17     4     5.97     High mobility group box domain;High mobility group box domain superfamily;SRY-related HMG-box transcription factor-like;Transcription factor SOX-12/11/4;    GO:0000122;GO:0000978;GO:0000981;GO:0001228;GO:0005634;GO:0007420;GO:0030154;GO:0030182;GO:0045944;GO:0048593;
OG0016270     >1000     1     6.12     P-selectin glycoprotein ligand 1;    GO:0005886;GO:0050901;
OG0016351     58.52     8     6.43     DNA replication licensing factor Mcm5;MCM5, C-terminal domain;MCM, AAA-lid domain;MCM domain;MCM, N-terminal domain;MCM OB domain;Mini-chromosome maintenance, conserved site;Mini-chromosome maintenance protein;Nucleic acid-binding, OB-fold;P-loop containing nucleoside triphosphate hydrolase;    GO:0000727;GO:0003677;GO:0003688;GO:0003697;GO:0005524;GO:0005634;GO:0006260;GO:0006270;GO:0017116;GO:0042555;GO:0043138;
OG0016608     >1000     2     6.66     Cysteine-rich flanking region, C-terminal;Fibronectin type III;Fibronectin type III superfamily;Leucine-rich repeat;Leucine-rich repeat and transmembrane domain-containing protein;Leucine-rich repeat domain superfamily;Leucine-rich repeat N-terminal domain;Leucine-rich repeat, typical subtype;Multifunctional Developmental and Immune Receptor;Voltage and calcium-activated potassium channel auxiliary protein;    GO:0001530;GO:0002718;GO:0005515;GO:0005615;GO:0005886;GO:0007616;GO:0031012;GO:0034142;GO:0046696;
OG0016832     156.00     4     7.14     Ankyrin repeat;Ankyrin repeat and KH/SAM domain-containing protein;Ankyrin Repeat and SOCS Box;Ankyrin repeat-containing domain superfamily;CARD domain;Death-like domain superfamily;Dendritic Spine Regulation and Scaffold;Multifunctional Ankyrin Repeat Domain-Containing Protein;    GO:0000976;GO:0005515;GO:0005634;GO:0005737;GO:0042981;GO:0045087;GO:0045944;
OG0016100     143.98     2     7.46     BAG domain;BAG domain superfamily;Molecular chaperone regulator BAG;    GO:0000774;GO:0005634;GO:0005737;GO:0005829;GO:0016020;GO:0031397;GO:0050821;GO:0051087;GO:0090083;
OG0016311     >1000     7     7.83     Cardiac-enriched FHL2-interacting;Domain of unknown function DUF4585;    
OG0016409     >1000     2     8.03     Protein of unknown function DUF4661;    
OG0016753     >1000     0     8.46     Leucine zipper protein 2;    
OG0016702     >1000     1     8.52         GO:0000421;GO:0005634;GO:0005657;GO:0005789;GO:0061709;GO:0106300;
OG0016442     377.40     1     9.56     Epithelial sodium channel;    GO:0005272;GO:0005886;GO:0006814;GO:0015280;GO:0016020;GO:0035725;
OG0016050     >1000     5     10.11     AAA+ ATPase domain;ABC transporter-like, ATP-binding domain;ABC transporter-like, conserved site;ABC transporter type 1, transmembrane domain;ABC transporter type 1, transmembrane domain superfamily;ATP-binding cassette transporter C-like;CFTR regulator domain;Cystic fibrosis transmembrane conductance regulator;Cystic fibrosis transmembrane conductance regulator, ATP-binding cassette domain 1;P-loop containing nucleoside triphosphate hydrolase;    GO:0005254;GO:0005524;GO:0005829;GO:0005886;GO:0006811;GO:0015701;GO:0016020;GO:0016324;GO:0016887;GO:0042626;GO:0055085;GO:0140359;GO:1902476;
OG0016296     95.19     6     10.68     Cadherin conserved site;Cadherin-like;Cadherin-like superfamily;CELSR1-3-like, ninth cadherin domain;    GO:0005509;GO:0005886;GO:0007155;GO:0007156;GO:0016020;GO:0098609;
OG0016120     >1000     4     11.11     Amidase, conserved site;Amidase signature (AS) superfamily;Amidase signature domain;Fatty-acid amide hydrolase 2;    GO:0012505;
OG0016830     >1000     0     11.94     C2H2-type zinc-finger protein GLI-like;Zap1-like, C2H2 zinc finger 1;ZIC1-5/GLI1-3like, C2H2 zinc finger;Zinc finger C2H2 superfamily;Zinc finger C2H2-type;    GO:0000977;GO:0000978;GO:0000981;GO:0005634;GO:0006357;GO:0008270;
OG0016734     337.40     3     12.82     EF-Hand 1, calcium-binding site;Fibronectin type III;Fibronectin type III superfamily;Immunoglobulin-like fold;Interferon/interleukin receptor domain;Tissue factor;Type II Cytokine and Tissue Factor Receptors;    GO:0004896;GO:0005515;GO:0005886;GO:0007596;GO:0016020;GO:0019221;
OG0016087     >1000     5     13.77     Acyl-CoA N-acyltransferase;GNAT domain;N-acetyltransferase, camello-type;    GO:0008080;GO:0016747;GO:0017188;GO:0031966;
OG0016389     >1000     4     15.04         
OG0016597     241.62     7     19.94     EF-Hand 1, calcium-binding site;EF-hand domain;EF-hand domain pair;Protein naked cuticle-like;    GO:0005509;GO:0005737;GO:0030178;
OG0016276     >1000     7     22.02     Citramalyl-CoA lyase;Citrate lyase beta subunit-like;HpcH/HpaI aldolase/citrate lyase domain;Pyruvate kinase-like domain superfamily;Pyruvate/Phosphoenolpyruvate kinase-like domain superfamily;    GO:0003824;GO:0047777;GO:0106064;
OG0016858     31.18     86     22.64     Fibronectin type III;Fibronectin type III superfamily;Immunoglobulin domain subtype;Immunoglobulin I-set;Immunoglobulin-like domain;Immunoglobulin-like domain superfamily;Immunoglobulin-like fold;Immunoglobulin subtype 2;Immunoglobulin V-set domain;MyBP-C, tri-helix bundle domain;PPAK motif;Protein kinase domain;Protein kinase-like domain superfamily;Serine/threonine-protein kinase, active site;Titin, Z repeat;Tyrosine-protein kinase, active site;    GO:0004672;GO:0005515;GO:0005524;GO:0006468;GO:0008307;GO:0031430;GO:0045214;GO:0048738;
OG0016324     >1000     166     643.80     Adhesion GPCR Gpr126, SEA domain;Adhesion G-protein coupled receptor G2/6, GAIN domain;Concanavalin A-like lectin/glucanase domain superfamily;CUB domain;GAIN domain superfamily;GAIN, subdomain B;GPCR family 2, extracellular hormone receptor domain superfamily;GPCR, family 2-like, 7TM;GPCR, family 2, orphan receptor, GPR1/GPR3/GPR5;GPCR, family 2, secretin-like;GPCR, family 2, secretin-like, conserved site;GPS motif;Pentraxin domain;Spermadhesin, CUB domain superfamily;    GO:0004888;GO:0004930;GO:0005886;GO:0007166;GO:0007186;GO:0007189;GO:0016020;GO:0022011;GO:0043236;GO:0060347;
