# Supplementary material for: The genome of the relict earless monitor lizard, Lanthanotus borneensis, and the Toxicofera hypothesis
Source: BMC Biol. 2026 Mar 5;24:58. doi: 10.1186/s12915-026-02552-4 (PMC12961865; doi:10.1186/s12915-026-02552-4)
Supplement: Supplementary file 5 — Additional file 5. Positively selected genes on the branch subtending Iguania. HyPhy output, indicating positively selected genes by orthogroup identifier, dN/dS ratio, empirical Bayes factor, likelihood ratio test statisticof model allowing positive selection to null model not allowing it, and annotationand associated gene ontology identifier. [file 12915_2026_2552_MOESM5_ESM.txt]

OG-ID     W     EBF     LRT     Anno    GO
OG0016608     50.54     4     4.00     Cysteine-rich flanking region, C-terminal;Fibronectin type III;Fibronectin type III superfamily;Leucine-rich repeat;Leucine-rich repeat and transmembrane domain-containing protein;Leucine-rich repeat domain superfamily;Leucine-rich repeat N-terminal domain;Leucine-rich repeat, typical subtype;Multifunctional Developmental and Immune Receptor;Voltage and calcium-activated potassium channel auxiliary protein;    GO:0001530;GO:0002718;GO:0005515;GO:0005615;GO:0005886;GO:0007616;GO:0031012;GO:0034142;GO:0046696;
OG0016100     28.71     2     4.06     BAG domain;BAG domain superfamily;Molecular chaperone regulator BAG;    GO:0000774;GO:0005634;GO:0005737;GO:0005829;GO:0016020;GO:0031397;GO:0050821;GO:0051087;GO:0090083;
OG0016036     18.01     5     4.26     Connexin;Connexin, conserved site;Connexin, C-terminal;Connexin, cysteine-rich domain;Connexin, N-terminal;Connexin, N-terminal domain superfamily;    GO:0005243;GO:0005922;GO:0007154;GO:0007267;
OG0016798     >1000     1     4.26     Fibronectin type III;Fibronectin type III superfamily;Immunoglobulin-like beta-sandwich domain;Immunoglobulin-like domain;Immunoglobulin-like domain superfamily;Immunoglobulin-like fold;Immunoglobulin subtype 2;Interleukin-12;Interleukin-12 beta;Interleukin-12 beta, central domain;Kazal domain;Kazal domain superfamily;    GO:0005515;
OG0016545     82.47     1     4.31     GPCR, rhodopsin-like, 7TM;G protein-coupled receptor 4 orphan;G protein-coupled receptor, rhodopsin-like;    GO:0004930;GO:0007186;GO:0016020;
OG0016168     >1000     1     4.34     Calmodulin-lysine N-methyltransferase;S-adenosyl-L-methionine-dependent methyltransferase superfamily;    GO:0005737;GO:0018025;
OG0016706     94.01     1     4.42     RING finger domain-containing protein;Zinc finger, RING/FYVE/PHD-type;Zinc finger, RING-type;Zinc finger, RING-type, conserved site;Zinc finger, RING-type, eukaryotic;    
OG0016228     45.74     3     4.44     GPCR, rhodopsin-like, 7TM;G protein-coupled receptor, rhodopsin-like;P2Y purinoceptor 8;Protease-activated receptor;VHS domain;    GO:0004930;GO:0005886;GO:0007186;GO:0007200;GO:0007596;GO:0015057;GO:0016020;GO:0035025;GO:0035091;GO:0043130;GO:0045028;GO:0070493;
OG0016251     >1000     1     4.49     Lipogenesis and Microtubule Stabilization Superfamily;Spot 14 family;    GO:0005829;GO:0046890;
OG0016333     198.24     3     4.52     Keratinocyte differentiation factor 1;    GO:0003334;GO:0010482;GO:0030054;
OG0016729     406.09     3     4.57     EGF-like domain;Interphotoreceptor matrix proteoglycan;SEA domain;SEA domain superfamily;    GO:0005540;GO:0007601;GO:0008201;
OG0016628     5.44     3     4.59     Cadherin-like;Laminin IV type B;    GO:0005509;GO:0005930;GO:0007156;GO:0016020;GO:0035082;GO:0042461;GO:0060041;
OG0016656     46.79     1     4.70     VHL superfamily;von Hippel-Lindau disease tumour suppressor, alpha domain;von Hippel-Lindau disease tumour suppressor, alpha domain superfamily;von Hippel-Lindau disease tumour suppressor, beta/alpha domain;von Hippel-Lindau disease tumour suppressor, beta domain;von Hippel-Lindau disease tumour suppressor, beta domain superfamily;    
OG0016427     38.03     2     4.78     GPCR, rhodopsin-like, 7TM;G protein-coupled receptor, rhodopsin-like;P2Y12 purinoceptor;P2Y13 purinoceptor;    GO:0004930;GO:0007186;GO:0007194;GO:0007596;GO:0016020;GO:0045028;
OG0016247     >1000     3     5.09     APC membrane recruitment protein;    GO:0005546;GO:0005886;GO:0008013;GO:0060828;
OG0016513     19.35     3     5.22     Cell division control protein 24, OB domain 3;MEIOB-like, N-terminal;Meiosis-specific OB domain-containing;Nucleic acid-binding, OB-fold;    GO:0000712;GO:0003697;GO:0008310;
OG0016323     62.18     2     5.26     Zinc finger, C2HC/C3H-type;Zinc finger C2HC domain-containing protein 1A/B-like;    
OG0016083     18.72     2     5.42     FAM187A/B;Immunoglobulin domain subtype;Immunoglobulin-like domain;Immunoglobulin-like domain superfamily;Immunoglobulin-like fold;Immunoglobulin V-set domain;    
OG0016800     >1000     1     5.42     EF-hand calcium-binding domain-containing protein 9;EF-hand domain;EF-hand domain pair;S100/Calcium binding protein 7/8-like, conserved site;    GO:0005509;GO:0005737;GO:0030317;GO:0061891;GO:0097228;
OG0016864     8.37     3     5.42     EGF-like calcium-binding, conserved site;EGF-like calcium-binding domain;EGF-like domain;EGF-type aspartate/asparagine hydroxylation site;Growth factor receptor cysteine-rich domain superfamily;NOTCH1 EGF-like calcium-binding domain;    GO:0005509;GO:0007507;
OG0016161     283.06     4     5.52     Acyl-CoA-binding protein, ACBP;Acyl-CoA-binding protein, ACBP, conserved site;Acyl-CoA binding protein superfamily;FERM/acyl-CoA-binding protein superfamily;GOLD domain;GOLD domain superfamily;Golgi apparatus maintenance and PI4KB interaction protein;    GO:0000062;GO:0000139;
OG0016392     8.02     2     5.56     DNA methylase, C-5 cytosine-specific, active site;Protein shortage in chiasmata 1 ortholog;    GO:0000712;GO:0000794;GO:0003697;GO:0016887;
OG0016707     20.36     5     5.92     4Fe-4S ferredoxin-type, iron-sulphur binding domain;Concanavalin A-like lectin/glucanase domain superfamily;C-type lectin and matrix domain-containing protein;C-type lectin and snaclec domain-containing protein;C-type lectin, conserved site;C-type lectin fold;C-type lectin-like;C-type lectin-like/link domain superfamily;LamG-like jellyroll fold;Laminin G domain;Pentraxin domain;Ricin B-like lectins;    
OG0016642     14.56     4     6.07     RING finger E3 ubiquitin-protein ligases;Zinc finger, RING/FYVE/PHD-type;Zinc finger, RING-type;Zinc finger, RING-type, conserved site;Zinc finger, RING-type, eukaryotic;    GO:0016567;GO:0061630;
OG0016871     22.57     5     6.30     Caspase-like domain superfamily;Caspase-related proteases and regulators;Peptidase C14A, caspase catalytic domain;Peptidase C14, caspase domain;Peptidase C14, caspase non-catalytic subunit p10;Peptidase C14, p20 domain;Peptidase family C14A, cysteine active site;    GO:0004197;GO:0006508;GO:0008234;
OG0016589     >1000     1     6.33         
OG0016844     45.71     4     6.36     CENPJ, tubulin-binding region;Centromere protein J, C-terminal domain;T-complex protein 10, C-terminal domain superfamily;TCP10L/CENPJ;    GO:0005813;GO:0005814;GO:0015631;GO:0060271;GO:0061511;
OG0016296     25.56     12     6.51     Cadherin conserved site;Cadherin-like;Cadherin-like superfamily;CELSR1-3-like, ninth cadherin domain;    GO:0005509;GO:0005886;GO:0007155;GO:0007156;GO:0016020;GO:0098609;
OG0016481     288.02     3     6.51     CD80-like, immunoglobulin C2-set;Cellular adhesion and signaling domain-containing protein;Immunoglobulin domain subtype;Immunoglobulin I-set;Immunoglobulin-like beta-sandwich domain;Immunoglobulin-like domain;Immunoglobulin-like domain superfamily;Immunoglobulin-like fold;Immunoglobulin subtype 2;Immunoglobulin superfamily CEA-related;Immunoglobulin V-set domain;    GO:0005886;GO:0005911;GO:0007416;GO:0050839;GO:0098609;
OG0016309     >1000     2     6.63     Mitochondrial carrier protein domain superfamily;Mitochondrial carrier protein, transmembrane region;Mitochondrial NAD+ Carrier;    GO:0005739;GO:0051724;
OG0016665     22.91     5     6.68     Complement Clr-like EGF domain;C-type lectin, conserved site;C-type lectin domain-containing protein;C-type lectin fold;C-type lectin-like;C-type lectin-like/link domain superfamily;EGF-like calcium-binding, conserved site;EGF-like calcium-binding domain;EGF-like domain;EGF-type aspartate/asparagine hydroxylation site;Growth factor receptor cysteine-rich domain superfamily;NOTCH1 EGF-like calcium-binding domain;Thrombomodulin-like domain;    GO:0005509;GO:0009897;GO:0016477;GO:0031012;GO:0050840;GO:1990430;
OG0016145     >1000     1     6.85     HAD hydrolase, subfamily IA, Pyridoxal phosphate phosphatase-like;HAD-like superfamily;HAD superfamily;Phosphatase PHOSPHO-type;    GO:0016791;GO:0035630;
OG0016400     9.67     9     7.00     Complement Clr-like EGF domain;C-type lectin domain-containing protein;C-type lectin fold;C-type lectin-like;C-type lectin-like/link domain superfamily;EGF-like calcium-binding, conserved site;EGF-like calcium-binding domain;EGF-like, conserved site;EGF-like domain;EGF-type aspartate/asparagine hydroxylation site;Growth factor receptor cysteine-rich domain superfamily;NOTCH1 EGF-like calcium-binding domain;Thrombomodulin-like domain;    GO:0005509;
OG0016598     >1000     3     7.21     Alpha-ketoglutarate-dependent dioxygenase AlkB-like superfamily;Alpha-ketoglutarate-dependent dioxygenase FTO;Alpha-ketoglutarate-dependent dioxygenase FTO, catalytic domain;Alpha-ketoglutarate-dependent dioxygenase FTO, C-terminal;FTO, C-terminal domain superfamily;IF140/IFT172/WDR19, TPR domain;Oxoglutarate/iron-dependent dioxygenase domain;    GO:0006307;GO:0008198;GO:0035515;GO:0035516;GO:0035552;GO:0035553;GO:0040014;GO:0042245;GO:1990931;
OG0016629     163.08     1     7.31     Armadillo-like helical;Armadillo-type fold;ATPase, V1 complex, subunit H;ATPase, V1 complex, subunit H, C-terminal;ATPase, V1 complex, subunit H, C-terminal domain superfamily;    GO:0000221;GO:0005765;GO:0046961;GO:1902600;
OG0016823     19.19     13     7.44     DEAD/DEAH-box helicase domain;Helicase, C-terminal domain-like;Helicase superfamily 1/2, ATP-binding domain;Immunoglobulin-like domain;Meiotic Crossover Helicase;MER3 helicase-like, winged helix domain;P-loop containing nucleoside triphosphate hydrolase;Sec63 domain;Winged helix DNA-binding domain superfamily;Winged helix-like DNA-binding domain superfamily;    GO:0003676;GO:0005524;
OG0016592     8.40     15     7.46     Immunoglobulin-like beta-sandwich domain;Immunoglobulin-like domain;Immunoglobulin-like domain superfamily;Immunoglobulin-like fold;Protein kinase, ATP binding site;Protein kinase domain;Protein kinase-like domain superfamily;Receptor Tyrosine Kinase;Serine-threonine/tyrosine-protein kinase, catalytic domain;Tyrosine-protein kinase, active site;Tyrosine-protein kinase, catalytic domain;Tyrosine-protein kinase, receptor class III, conserved site;    GO:0004672;GO:0004713;GO:0004714;GO:0005524;GO:0005886;GO:0006468;GO:0007169;GO:0007275;GO:0019221;GO:0019838;GO:0030183;GO:0033674;GO:0043235;
OG0016590     16.12     5     7.52     C2H2-type zinc finger domain-containing protein;Zinc finger;Zinc finger C2H2 superfamily;Zinc finger C2H2-type;Zinc finger protein, C2H2-type;    GO:0000977;GO:0000978;GO:0000981;GO:0001228;GO:0005634;GO:0006357;GO:0010468;
OG0016105     195.62     3     7.58     Bradykinin receptor B2;Bradykinin receptor family;C-C chemokine receptor type 1-9-like;GPCR, rhodopsin-like, 7TM;G protein-coupled receptor, rhodopsin-like;    GO:0004930;GO:0004947;GO:0006939;GO:0006955;GO:0007186;GO:0007204;GO:0009897;GO:0016020;GO:0016493;GO:0019722;GO:0019957;GO:0042310;GO:0060326;
OG0016044     >1000     2     7.59     4-hydroxyphenylpyruvate dioxygenase;4-hydroxyphenylpyruvate dioxygenase, C-terminal;4-hydroxyphenylpyruvate dioxygenase, N-terminal;Glyoxalase/Bleomycin resistance protein/Dihydroxybiphenyl dioxygenase;Glyoxalase/fosfomycin resistance/dioxygenase domain;Vicinal oxygen chelate (VOC), core domain;    GO:0003868;GO:0009072;GO:0016701;
OG0016314     78.33     2     7.70     Protein of unknown function DUF4522;    
OG0016794     96.80     2     7.84     Butyrophilin subfamily 3 member A2-like, Ig-C domain;Immunoglobulin domain subtype;Immunoglobulin-like beta-sandwich domain;Immunoglobulin-like domain;Immunoglobulin-like domain superfamily;Immunoglobulin-like fold;Immunoglobulin V-set domain;T-cell Activation and Immune Regulation Protein;    GO:0006955;GO:0007166;GO:0009897;GO:0031295;GO:0042102;GO:0042130;GO:0071222;
OG0016672     >1000     2     7.87     Forkhead-associated (FHA) domain;SMAD/FHA domain superfamily;TRAF-interacting protein with FHA domain-containing protein;    GO:0005515;GO:0043123;
OG0016661     197.74     1     8.08     Fork head domain;Winged helix DNA-binding domain superfamily;Winged helix-like DNA-binding domain superfamily;    GO:0000978;GO:0000981;GO:0003700;GO:0005634;GO:0005759;GO:0006355;GO:0006357;GO:0043565;
OG0016028     14.33     7     8.20     Ankyrin repeat;Ankyrin repeat-containing domain superfamily;NAD-capped RNA hydrolase NudC subfamily;NADH pyrophosphatase-like, C-terminal domain;NADH pyrophosphatase-like, N-terminal;NUDIX hydrolase;NUDIX hydrolase, conserved site;NUDIX hydrolase domain;NUDIX hydrolase-like domain superfamily;Zinc ribbon, NADH pyrophosphatase;    GO:0005515;GO:0005777;GO:0005829;GO:0006734;GO:0006742;GO:0016787;GO:0019677;GO:0035529;GO:0046872;
OG0016264     974.97     1     8.29     Autism susceptibility gene 2 protein;    
OG0016830     171.79     0     8.35     C2H2-type zinc-finger protein GLI-like;Zap1-like, C2H2 zinc finger 1;ZIC1-5/GLI1-3like, C2H2 zinc finger;Zinc finger C2H2 superfamily;Zinc finger C2H2-type;    GO:0000977;GO:0000978;GO:0000981;GO:0005634;GO:0006357;GO:0008270;
OG0016308     18.47     5     8.49     SNARE;Syntaxin;Syntaxin/epimorphin, conserved site;Syntaxin, N-terminal domain;Target SNARE coiled-coil homology domain;    GO:0000149;GO:0005484;GO:0005886;GO:0006886;GO:0006887;GO:0006906;GO:0012505;GO:0016020;GO:0016192;GO:0031201;GO:0048278;
OG0016370     36.15     1     8.60     BTB/POZ domain;Rad18, zinc finger UBZ4-type;SKP1/BTB/POZ domain superfamily;Structure-specific endonuclease subunit Slx4;    GO:0000712;GO:0003677;GO:0005515;GO:0005634;GO:0006260;GO:0006281;GO:0033557;
OG0016150     492.85     3     8.63     Endonuclease V;    GO:0003727;GO:0004519;GO:0005730;GO:0005737;GO:0006281;GO:0016891;
OG0016863     >1000     4     8.92     Nck-associated protein 5, C-terminal;Nck-associated protein 5-like;    GO:0001578;GO:0007019;GO:0035371;
OG0016532     14.41     4     9.11     BspA-type LRR region;Cysteine-rich flanking region, C-terminal;Leucine-rich repeat;Leucine rich repeat 4;Leucine-rich repeat domain superfamily;Leucine-rich repeat, typical subtype;Leucine-rich repeat unit;Toll/interleukin-1 receptor homology (TIR) domain;Toll/interleukin-1 receptor homology (TIR) domain superfamily;    GO:0002224;GO:0005515;GO:0005886;GO:0007165;GO:0007249;GO:0032755;GO:0034154;GO:0038187;GO:0051607;
OG0016058     >1000     4     9.13     Dual specificity tyrosine-phosphorylation-regulated kinase;Protein kinase, ATP binding site;Protein kinase domain;Protein kinase-like domain superfamily;Serine/threonine and dual-specificity kinase;Serine/threonine-protein kinase, active site;    GO:0004672;GO:0004674;GO:0004712;GO:0005524;GO:0005634;GO:0005737;GO:0005856;GO:0006468;GO:0018105;GO:0018107;
OG0016394     13.48     10     9.14     Adenylyl cyclase class-3/4/guanylyl cyclase;Adenylyl cyclase class-4/guanylyl cyclase, conserved site;Cyclic nucleotide synthase;Haem NO binding associated;Nucleotide cyclase;Protein kinase domain;Protein kinase-like domain superfamily;Serine-threonine/tyrosine-protein kinase, catalytic domain;    GO:0001653;GO:0004016;GO:0004383;GO:0004672;GO:0005524;GO:0005886;GO:0006182;GO:0006468;GO:0007168;GO:0009190;GO:0016849;GO:0035556;
OG0016734     >1000     3     9.36     EF-Hand 1, calcium-binding site;Fibronectin type III;Fibronectin type III superfamily;Immunoglobulin-like fold;Interferon/interleukin receptor domain;Tissue factor;Type II Cytokine and Tissue Factor Receptors;    GO:0004896;GO:0005515;GO:0005886;GO:0007596;GO:0016020;GO:0019221;
OG0016076     264.68     3     9.90     Epithelial sodium channel;    GO:0005272;GO:0005886;GO:0006814;GO:0015280;GO:0016020;GO:0035725;
OG0016655     >1000     1     10.14     FYVE, RhoGEF and PH domain-containing;    GO:0005085;GO:0005737;
OG0016574     24.08     3     10.29     Peripherin, extracellular domain;Peripherin/rom-1;Peripherin/rom-1, conserved site;Tetraspanin, EC2 domain superfamily;Tetraspanin/Peripherin;    GO:0005886;GO:0007601;GO:0016020;
OG0016541     323.37     6     10.60     Cysteine-rich flanking region, C-terminal;Interferon regulatory factor, DNA-binding domain;Leucine-rich repeat;Leucine-rich repeat and fibronectin type-III domain-containing;Leucine-rich repeat and transmembrane domain-containing protein;Leucine-rich repeat domain superfamily;Leucine-rich repeat N-terminal domain;Leucine-rich repeat, typical subtype;    GO:0000976;GO:0005515;GO:0005886;GO:0007409;GO:0051965;
OG0016631     467.56     3     10.65     Coiled-coil domain-containing protein 178;    
OG0016756     46.13     3     10.70     DCDC1, second doublecortin-like domain;Doublecortin domain;Doublecortin domain-containing protein 1;Doublecortin domain-containing protein 1-like, ubiquitin domain;Doublecortin domain superfamily;Ricin B-like lectins;    GO:0008017;GO:0030496;GO:0035556;GO:1902412;
OG0016277     >1000     5     11.90     GPCR, rhodopsin-like, 7TM;G-protein coupled receptor 183-like;G protein-coupled receptor, rhodopsin-like;    GO:0002312;GO:0004930;GO:0007186;GO:0008142;GO:0016020;
OG0016328     242.56     7     12.96         GO:0016529;GO:0044325;GO:0048471;GO:0051018;
OG0016270     58.05     6     13.25     P-selectin glycoprotein ligand 1;    GO:0005886;GO:0050901;
OG0016338     84.30     4     13.50     Fibronectin type III;Fibronectin type III superfamily;Immunoglobulin-like fold;Long hematopoietin receptor, Gp130 family 2, conserved site;Short hematopoietin receptor, family 1, conserved site;Type I cytokine receptor, cytokine-binding domain;Type I Cytokine Receptor Family, Type 2 Subfamily;    GO:0004896;GO:0005515;GO:0016020;
OG0016165     102.10     1     13.58     Membrane-bound O-acyltransferase;Membrane bound O-acyl transferase, MBOAT;    GO:0005783;GO:0016409;GO:0016746;GO:0018345;
OG0016735     36.36     5     14.05     Potassium channel, voltage-dependent, beta subunit, KCNE;Potassium channel, voltage-dependent, beta subunit, KCNE2;    GO:0005249;GO:0005251;GO:0006811;GO:0006813;GO:0008076;GO:0015459;GO:0016020;GO:0044325;GO:0060307;GO:0086005;GO:0086011;GO:0086091;GO:0097623;GO:1902260;GO:1902282;
OG0016671     58.96     5     14.91     5'-3' DNA helicase ZGRF1-like, N-terminal domain;DNA2/NAM7 helicase, helicase domain;DNA2/NAM7 helicase-like, C-terminal;DNA2/NAM7-like helicase;DNA Repair Helicase ZGRF1;P-loop containing nucleoside triphosphate hydrolase;Upf1-like, C-terminal helicase domain;Zinc finger, GRF-type;    GO:0001147;GO:0004386;GO:0005634;GO:0006302;GO:0006369;GO:0008270;GO:0016604;GO:0035861;
OG0016739     >1000     3     15.09     Fibronectin type III;Fibronectin type III superfamily;Immunoglobulin-like fold;    GO:0005515;
OG0016426     37.13     7     15.58     GPCR, rhodopsin-like, 7TM;G-protein-coupled receptor 171;G protein-coupled receptor, rhodopsin-like;    GO:0004930;GO:0007186;GO:0016020;GO:0045028;
OG0016575     112.26     6     16.87     Histone lysine demethylase/ribosomal histidine hydroxylase NO66-like;JmjC domain;RIOX1/NO66-like, C-terminal winged helix domain;    GO:0005730;GO:0032453;GO:0051864;
OG0016791     221.38     1     18.88     C2H2-type zinc-finger protein GLI-like;DNA/RNA polymerase superfamily;ZIC1-5/GLI1-3like, C2H2 zinc finger;Zinc finger C2H2 superfamily;Zinc finger C2H2-type;    GO:0000977;GO:0000978;GO:0000981;GO:0005634;GO:0006357;
OG0016597     >1000     6     19.25     EF-Hand 1, calcium-binding site;EF-hand domain;EF-hand domain pair;Protein naked cuticle-like;    GO:0005509;GO:0005737;GO:0030178;
OG0016673     >1000     5     21.25     Collagen and Collagen-like Structural Proteins;Collagen triple helix repeat;    
OG0016230     723.62     6     21.83     RING finger protein 222;Zinc finger, RING/FYVE/PHD-type;Zinc finger, RING-type;Zinc finger, RING-type, conserved site;Zinc finger, RING-type, eukaryotic;    
OG0016587     481.92     9     29.54     Presynaptic Scaffold Protein Bassoon/Piccolo;Zinc finger, FYVE/PHD-type;Zinc finger, piccolo-type;Zinc finger, RING/FYVE/PHD-type;    GO:0030424;GO:0035418;GO:0045202;GO:0046872;GO:0048788;GO:0098882;GO:0098978;GO:0098982;GO:1904071;
OG0016596     >1000     7     48.67     Concanavalin A-like lectin/glucanase domain superfamily;EGF-like domain;Laminin G domain;Neurexin-related cell adhesion and synaptic protein;    
OG0016602     >1000     10     51.29     UBAP1-MVB12-associated domain-containing protein;UMA domain;    
OG0016858     25.52     65     104.55     Fibronectin type III;Fibronectin type III superfamily;Immunoglobulin domain subtype;Immunoglobulin I-set;Immunoglobulin-like domain;Immunoglobulin-like domain superfamily;Immunoglobulin-like fold;Immunoglobulin subtype 2;Immunoglobulin V-set domain;MyBP-C, tri-helix bundle domain;PPAK motif;Protein kinase domain;Protein kinase-like domain superfamily;Serine/threonine-protein kinase, active site;Titin, Z repeat;Tyrosine-protein kinase, active site;    GO:0004672;GO:0005515;GO:0005524;GO:0006468;GO:0008307;GO:0031430;GO:0045214;GO:0048738;
