# Supplementary material for: The genome of the relict earless monitor lizard, Lanthanotus borneensis, and the Toxicofera hypothesis
Source: BMC Biol. 2026 Mar 5;24:58. doi: 10.1186/s12915-026-02552-4 (PMC12961865; doi:10.1186/s12915-026-02552-4)
Supplement: Supplementary file 6 — Additional file 6. Positively selected genes on the branch subtending Anguimorpha. HyPhy output, indicating positively selected genes by orthogroup identifier, dN/dS ratio, empirical Bayes factor, likelihood ratio test statisticof model allowing positive selection to null model not allowing it, and annotationand associated gene ontology identifier. [file 12915_2026_2552_MOESM6_ESM.txt]

OG-ID     W     EBF     LRT     Anno    GO
OG0016079     >1000     2     4.07     Cysteine-rich flanking region, C-terminal;Leucine-rich repeat;Leucine-rich repeat and transmembrane domain-containing protein;Leucine-rich repeat domain superfamily;Leucine-rich repeat N-terminal domain;Leucine-rich repeat, typical subtype;    GO:0005515;GO:0005886;GO:0007165;GO:0007409;GO:0038023;GO:0051965;
OG0016382     25.47     4     4.12     GPCR, rhodopsin-like, 7TM;G protein-coupled receptor, rhodopsin-like;Melanocortin 4 receptor;Melanocortin/ACTH receptor;Melanocortin receptor 3-5;    GO:0004930;GO:0004977;GO:0007186;GO:0016020;
OG0016561     121.56     1     4.26     Alpha crystallin/Heat shock protein Hsp-16.1/Hsp-16.2;Alpha crystallin/Hsp20 domain;Alpha crystallin/Small heat shock protein, animal type;Heat shock protein beta-3;HSP20-like chaperone;    GO:0005737;GO:0016607;
OG0016072     62.74     10     4.74     Actin-binding, Xin repeat;Xin actin-binding repeat-containing protein 1/2;    GO:0001725;GO:0003779;GO:0005925;GO:0007015;GO:0030036;GO:0030054;GO:0051015;
OG0016308     >1000     1     4.74     SNARE;Syntaxin;Syntaxin/epimorphin, conserved site;Syntaxin, N-terminal domain;Target SNARE coiled-coil homology domain;    GO:0000149;GO:0005484;GO:0005886;GO:0006886;GO:0006887;GO:0006906;GO:0012505;GO:0016020;GO:0016192;GO:0031201;GO:0048278;
OG0016042     5.68     7     4.83     GPCR, rhodopsin-like, 7TM;G protein-coupled receptor, rhodopsin-like;Platelet-activating factor receptor;    GO:0004930;GO:0004992;GO:0006935;GO:0007186;GO:0016020;GO:0045028;
OG0016587     112.88     6     4.91     Presynaptic Scaffold Protein Bassoon/Piccolo;Zinc finger, FYVE/PHD-type;Zinc finger, piccolo-type;Zinc finger, RING/FYVE/PHD-type;    GO:0030424;GO:0035418;GO:0045202;GO:0046872;GO:0048788;GO:0098882;GO:0098978;GO:0098982;GO:1904071;
OG0016331     >1000     2     4.96     Decaprenyl diphosphate synthase-like;Decaprenyl diphosphate synthase-like superfamily;Di-trans-poly-cis-decaprenylcistransferase-like, conserved site;    GO:0005783;GO:0016094;GO:0016765;GO:0045547;GO:1904423;
OG0016095     9.20     14     5.00     Immunoglobulin I-set;Immunoglobulin-like domain;Immunoglobulin-like domain superfamily;Immunoglobulin-like fold;    
OG0016448     11.76     11     5.00         
OG0016753     >1000     1     5.19     Leucine zipper protein 2;    
OG0016285     154.39     1     5.37         
OG0016824     14.06     2     5.72     Fat storage-inducing transmembrane protein;Fat storage-inducing transmembrane protein 1;Fat storage-inducing transmembrane protein 1/2;    GO:0005789;GO:0008654;GO:0010945;GO:0019915;GO:0034389;
OG0016417     109.43     1     5.95     Chaperone DnaJ, C-terminal;DnaJ homolog subfamily B;HSP40/DnaJ peptide-binding;    GO:0000122;GO:0003714;GO:0005829;GO:0006457;GO:0030544;GO:0051082;GO:0051085;GO:0051087;
OG0016338     21.74     2     6.17     Fibronectin type III;Fibronectin type III superfamily;Immunoglobulin-like fold;Long hematopoietin receptor, Gp130 family 2, conserved site;Short hematopoietin receptor, family 1, conserved site;Type I cytokine receptor, cytokine-binding domain;Type I Cytokine Receptor Family, Type 2 Subfamily;    GO:0004896;GO:0005515;GO:0016020;
OG0016552     >1000     2     6.21     Cystine-knot cytokine;TGF-beta, propeptide;Transforming growth factor beta, conserved site;Transforming growth factor-beta, C-terminal;Transforming growth factor-beta-related;    GO:0005125;GO:0005576;GO:0005615;GO:0008083;GO:0030509;
OG0016425     7.72     4     6.28     FAM194, C-terminal;    
OG0016504     7.49     15     6.28         
OG0016201     875.76     1     6.34     Ciliary Assembly and Mitochondrial Import;Tetratricopeptide-like helical domain superfamily;Tetratricopeptide repeat;    GO:0005515;GO:0005739;GO:0005829;GO:0006626;GO:0031072;
OG0016165     >1000     0     6.37     Membrane-bound O-acyltransferase;Membrane bound O-acyl transferase, MBOAT;    GO:0005783;GO:0016409;GO:0016746;GO:0018345;
OG0016431     13.67     3     6.40     Acetyl-coenzyme A transporter 1-like;AmpG-like permease/Acetyl-coenzyme A transporter 1;MFS transporter superfamily;    GO:0008521;GO:0016020;GO:0035348;
OG0016344     25.67     8     6.80     PH domain containing protein Boi1/Boi2-like;PH-like domain superfamily;Pleckstrin homology domain;    GO:0001881;GO:0005769;GO:0005802;GO:0007032;GO:0042147;GO:0055037;
OG0016627     3.84     62     7.08     Cytokine IL1/FGF;Doublecortin domain;Doublecortin domain superfamily;Inner ear hair cell lipoxygenase homology domain-containing protein;PLAT/LH2 domain;PLAT/LH2 domain superfamily;    GO:0005515;GO:0005930;GO:0035082;GO:0035556;GO:0042461;GO:0060041;
OG0016671     3.58     53     7.09     5'-3' DNA helicase ZGRF1-like, N-terminal domain;DNA2/NAM7 helicase, helicase domain;DNA2/NAM7 helicase-like, C-terminal;DNA2/NAM7-like helicase;DNA Repair Helicase ZGRF1;P-loop containing nucleoside triphosphate hydrolase;Upf1-like, C-terminal helicase domain;Zinc finger, GRF-type;    GO:0001147;GO:0004386;GO:0005634;GO:0006302;GO:0006369;GO:0008270;GO:0016604;GO:0035861;
OG0016076     9.83     3     7.58     Epithelial sodium channel;    GO:0005272;GO:0005886;GO:0006814;GO:0015280;GO:0016020;GO:0035725;
OG0016290     >1000     2     7.59     Cysteine-rich flanking region, C-terminal;Leucine-rich repeat;Leucine-rich repeat and transmembrane domain-containing protein;Leucine-rich repeat domain superfamily;Leucine-rich repeat N-terminal domain;Leucine-rich repeat, typical subtype;Small Leucine-Rich Proteoglycans;    GO:0005515;GO:0005615;GO:0005886;
OG0016328     >1000     4     7.69         GO:0016529;GO:0044325;GO:0048471;GO:0051018;
OG0016592     4.43     6     7.83     Immunoglobulin-like beta-sandwich domain;Immunoglobulin-like domain;Immunoglobulin-like domain superfamily;Immunoglobulin-like fold;Protein kinase, ATP binding site;Protein kinase domain;Protein kinase-like domain superfamily;Receptor Tyrosine Kinase;Serine-threonine/tyrosine-protein kinase, catalytic domain;Tyrosine-protein kinase, active site;Tyrosine-protein kinase, catalytic domain;Tyrosine-protein kinase, receptor class III, conserved site;    GO:0004672;GO:0004713;GO:0004714;GO:0005524;GO:0005886;GO:0006468;GO:0007169;GO:0007275;GO:0019221;GO:0019838;GO:0030183;GO:0033674;GO:0043235;
OG0016229     34.11     4     7.88     C2 domain;C2 domain superfamily;DNA/RNA polymerase superfamily;FerIin domain;Ferlin B-domain;Ferlin, C-terminal domain;Ferlin, dsRNA-binding domain-like domain;Ferlin family;Ferlin, fifth C2 domain;Ferlin, first C2 domain;Ferlin, fourth C2 domain;Ferlin, second C2 domain;Ferlin, sixth C2 domain;Ferlin, third C2 domain;Reverse transcriptase, RNase H-like domain;Ribonuclease H-like superfamily;Ribonuclease H superfamily;Tf2-1-like, SH3-like domain;    GO:0003676;GO:0007009;GO:0016020;
OG0016683     46.26     5     7.91     FAM194, C-terminal;    
OG0016870     19.48     4     8.11     TM140 protein family;    
OG0016476     >1000     4     8.18     Spermatogenesis-associated protein 2, PUB-like domain;    GO:0005737;
OG0016428     8.41     10     8.23     GPCR, rhodopsin-like, 7TM;G protein-coupled receptor, rhodopsin-like;    GO:0004930;GO:0005886;GO:0007186;GO:0016020;GO:0038023;
OG0016102     265.49     0     8.25     WD40 repeat;WD40-repeat-containing domain superfamily;WD40/YVTN repeat-like-containing domain superfamily;WD repeat-containing protein;    GO:0005515;
OG0016702     >1000     0     8.39         GO:0000421;GO:0005634;GO:0005657;GO:0005789;GO:0061709;GO:0106300;
OG0016628     9.75     8     8.65     Cadherin-like;Laminin IV type B;    GO:0005509;GO:0005930;GO:0007156;GO:0016020;GO:0035082;GO:0042461;GO:0060041;
OG0016767     >1000     3     8.77     Immunoglobulin domain subtype;Immunoglobulin-like domain;Immunoglobulin-like domain superfamily;Immunoglobulin-like fold;Transmembrane protein 81;    
OG0016864     12.22     4     8.82     EGF-like calcium-binding, conserved site;EGF-like calcium-binding domain;EGF-like domain;EGF-type aspartate/asparagine hydroxylation site;Growth factor receptor cysteine-rich domain superfamily;NOTCH1 EGF-like calcium-binding domain;    GO:0005509;GO:0007507;
OG0016633     5.64     25     8.87     Coiled-coil domain-containing protein 158;    
OG0016112     51.43     1     9.15     E3 SUMO-protein ligase Nse2 (Mms21);U-box domain;Zinc finger, MIZ-type;Zinc finger, RING/FYVE/PHD-type;    GO:0000724;GO:0004842;GO:0005634;GO:0008270;GO:0016567;GO:0016925;GO:0019789;GO:0030915;GO:0061665;
OG0016677     403.46     1     9.36     FAM163;Protein FAM163A;    
OG0016442     201.27     2     9.59     Epithelial sodium channel;    GO:0005272;GO:0005886;GO:0006814;GO:0015280;GO:0016020;GO:0035725;
OG0016544     9.35     3     9.72     Complement Clr-like EGF domain;EGF-like calcium-binding, conserved site;EGF-like calcium-binding domain;EGF-like domain;EGF-type aspartate/asparagine hydroxylation site;Extracellular matrix structural protein;Fibulin-2 domain;Fibulin, C-terminal Ig-like domain;Growth factor receptor cysteine-rich domain superfamily;NOTCH1 EGF-like calcium-binding domain;von Willebrand factor C domain-containing protein 2-like;    GO:0005509;GO:0005615;GO:0030514;GO:0032281;
OG0016264     77.06     3     10.14     Autism susceptibility gene 2 protein;    
OG0016703     18.35     4     10.56     IQ domain-containing protein F;IQ motif, EF-hand binding site;P-loop containing nucleoside triphosphate hydrolase;    GO:0005515;GO:0005516;
OG0016832     8.45     18     10.85     Ankyrin repeat;Ankyrin repeat and KH/SAM domain-containing protein;Ankyrin Repeat and SOCS Box;Ankyrin repeat-containing domain superfamily;CARD domain;Death-like domain superfamily;Dendritic Spine Regulation and Scaffold;Multifunctional Ankyrin Repeat Domain-Containing Protein;    GO:0000976;GO:0005515;GO:0005634;GO:0005737;GO:0042981;GO:0045087;GO:0045944;
OG0016091     9.92     12     11.11         
OG0016602     57.58     3     11.14     UBAP1-MVB12-associated domain-containing protein;UMA domain;    
OG0016270     >1000     2     11.20     P-selectin glycoprotein ligand 1;    GO:0005886;GO:0050901;
OG0016204     139.50     6     11.25     Homedomain-like superfamily;Homeodomain;Homez, homeobox domain;ZHX, C2H2 finger domain;Zinc finger C2H2 superfamily;Zinc finger C2H2-type;    GO:0000981;GO:0003677;GO:0005634;GO:0006357;
OG0016871     335.45     5     11.34     Caspase-like domain superfamily;Caspase-related proteases and regulators;Peptidase C14A, caspase catalytic domain;Peptidase C14, caspase domain;Peptidase C14, caspase non-catalytic subunit p10;Peptidase C14, p20 domain;Peptidase family C14A, cysteine active site;    GO:0004197;GO:0006508;GO:0008234;
OG0016277     66.55     4     11.54     GPCR, rhodopsin-like, 7TM;G-protein coupled receptor 183-like;G protein-coupled receptor, rhodopsin-like;    GO:0002312;GO:0004930;GO:0007186;GO:0008142;GO:0016020;
OG0016024     10.63     11     11.62     GPCR, rhodopsin-like, 7TM;G protein-coupled receptor, rhodopsin-like;Protease-activated receptor;Protease-activated receptor 3;    GO:0004930;GO:0005886;GO:0007186;GO:0007200;GO:0007596;GO:0015057;GO:0016020;GO:0035025;GO:0070493;
OG0016756     10.36     21     11.88     DCDC1, second doublecortin-like domain;Doublecortin domain;Doublecortin domain-containing protein 1;Doublecortin domain-containing protein 1-like, ubiquitin domain;Doublecortin domain superfamily;Ricin B-like lectins;    GO:0008017;GO:0030496;GO:0035556;GO:1902412;
OG0016324     7.28     34     11.90     Adhesion GPCR Gpr126, SEA domain;Adhesion G-protein coupled receptor G2/6, GAIN domain;Concanavalin A-like lectin/glucanase domain superfamily;CUB domain;GAIN domain superfamily;GAIN, subdomain B;GPCR family 2, extracellular hormone receptor domain superfamily;GPCR, family 2-like, 7TM;GPCR, family 2, orphan receptor, GPR1/GPR3/GPR5;GPCR, family 2, secretin-like;GPCR, family 2, secretin-like, conserved site;GPS motif;Pentraxin domain;Spermadhesin, CUB domain superfamily;    GO:0004888;GO:0004930;GO:0005886;GO:0007166;GO:0007186;GO:0007189;GO:0016020;GO:0022011;GO:0043236;GO:0060347;
OG0016649     >1000     2     11.98     Marvel domain;MARVEL domain-containing and chemokine-like factor proteins;    GO:0016020;GO:0019911;GO:0042552;
OG0016820     >1000     4     12.08     Ferric-chelate Reductase and Defense;Reeler domain;Reeler domain superfamily;    GO:0016020;
OG0016573     >1000     2     12.37     Disease resistance R13L4/SHOC-2-like, LRR domain;Leucine-rich repeat;Leucine-rich repeat domain-containing protein;Leucine-rich repeat domain superfamily;Leucine-rich repeat, typical subtype;    GO:0005515;GO:0005737;
OG0016661     20.96     4     12.67     Fork head domain;Winged helix DNA-binding domain superfamily;Winged helix-like DNA-binding domain superfamily;    GO:0000978;GO:0000981;GO:0003700;GO:0005634;GO:0005759;GO:0006355;GO:0006357;GO:0043565;
OG0016631     13.38     2     12.82     Coiled-coil domain-containing protein 178;    
OG0016665     7.98     4     12.91     Complement Clr-like EGF domain;C-type lectin, conserved site;C-type lectin domain-containing protein;C-type lectin fold;C-type lectin-like;C-type lectin-like/link domain superfamily;EGF-like calcium-binding, conserved site;EGF-like calcium-binding domain;EGF-like domain;EGF-type aspartate/asparagine hydroxylation site;Growth factor receptor cysteine-rich domain superfamily;NOTCH1 EGF-like calcium-binding domain;Thrombomodulin-like domain;    GO:0005509;GO:0009897;GO:0016477;GO:0031012;GO:0050840;GO:1990430;
OG0016532     6.10     32     13.35     BspA-type LRR region;Cysteine-rich flanking region, C-terminal;Leucine-rich repeat;Leucine rich repeat 4;Leucine-rich repeat domain superfamily;Leucine-rich repeat, typical subtype;Leucine-rich repeat unit;Toll/interleukin-1 receptor homology (TIR) domain;Toll/interleukin-1 receptor homology (TIR) domain superfamily;    GO:0002224;GO:0005515;GO:0005886;GO:0007165;GO:0007249;GO:0032755;GO:0034154;GO:0038187;GO:0051607;
OG0016640     65.68     3     13.66     Pancreatic ribonuclease;Ribonuclease A, active site;Ribonuclease A-domain;Ribonuclease A-like domain superfamily;    GO:0003676;GO:0004540;GO:0050830;
OG0016149     >1000     4     14.04     ADAM, cysteine-rich domain;Disintegrin, conserved site;Disintegrin domain;Disintegrin domain superfamily;EGF-like domain;Metallopeptidase, catalytic domain superfamily;Peptidase M12B, ADAM/reprolysin;Peptidase M12B, propeptide;Reprolysin domain, adamalysin-type;Reverse transcriptase domain;    GO:0004222;GO:0006508;GO:0008237;
OG0016296     143.90     4     17.82     Cadherin conserved site;Cadherin-like;Cadherin-like superfamily;CELSR1-3-like, ninth cadherin domain;    GO:0005509;GO:0005886;GO:0007155;GO:0007156;GO:0016020;GO:0098609;
OG0016389     659.34     5     18.12         
OG0016374     33.91     6     18.56     Toll-interleukin 1 receptor domain-containing adaptor protein, Tirap;Toll/interleukin-1 receptor homology (TIR) domain;Toll/interleukin-1 receptor homology (TIR) domain superfamily;    GO:0005737;GO:0005886;GO:0007165;GO:0032760;GO:0034142;GO:0035662;GO:0035663;GO:0043123;GO:2000343;
OG0016370     668.92     6     19.36     BTB/POZ domain;Rad18, zinc finger UBZ4-type;SKP1/BTB/POZ domain superfamily;Structure-specific endonuclease subunit Slx4;    GO:0000712;GO:0003677;GO:0005515;GO:0005634;GO:0006260;GO:0006281;GO:0033557;
OG0016394     >1000     4     19.57     Adenylyl cyclase class-3/4/guanylyl cyclase;Adenylyl cyclase class-4/guanylyl cyclase, conserved site;Cyclic nucleotide synthase;Haem NO binding associated;Nucleotide cyclase;Protein kinase domain;Protein kinase-like domain superfamily;Serine-threonine/tyrosine-protein kinase, catalytic domain;    GO:0001653;GO:0004016;GO:0004383;GO:0004672;GO:0005524;GO:0005886;GO:0006182;GO:0006468;GO:0007168;GO:0009190;GO:0016849;GO:0035556;
OG0016066     >1000     3     19.94     Adhesion G protein-coupled receptor B, N-terminal domain;GPCR, family 2, brain-specific angiogenesis inhibitor;    GO:0004930;GO:0005886;GO:0016020;GO:0016525;
OG0016133     52.75     7     19.99     Large ribosomal subunit protein bL28;Large ribosomal subunit protein bL28/bL31-like superfamily;Large ribosomal subunit protein bL28 superfamily;    GO:0003735;GO:0005762;
OG0016654     >1000     7     20.41     Immunoglobulin-like fold;Plexin family;Plexin repeat;Plexin, TIG domain 1;PSI domain;Sema domain;Sema domain superfamily;WD40/YVTN repeat-like-containing domain superfamily;    GO:0002116;GO:0005515;GO:0005886;GO:0017154;GO:0030334;GO:0071526;
OG0016830     >1000     3     24.05     C2H2-type zinc-finger protein GLI-like;Zap1-like, C2H2 zinc finger 1;ZIC1-5/GLI1-3like, C2H2 zinc finger;Zinc finger C2H2 superfamily;Zinc finger C2H2-type;    GO:0000977;GO:0000978;GO:0000981;GO:0005634;GO:0006357;GO:0008270;
OG0016858     3.21     332     25.04     Fibronectin type III;Fibronectin type III superfamily;Immunoglobulin domain subtype;Immunoglobulin I-set;Immunoglobulin-like domain;Immunoglobulin-like domain superfamily;Immunoglobulin-like fold;Immunoglobulin subtype 2;Immunoglobulin V-set domain;MyBP-C, tri-helix bundle domain;PPAK motif;Protein kinase domain;Protein kinase-like domain superfamily;Serine/threonine-protein kinase, active site;Titin, Z repeat;Tyrosine-protein kinase, active site;    GO:0004672;GO:0005515;GO:0005524;GO:0006468;GO:0008307;GO:0031430;GO:0045214;GO:0048738;
OG0016339     >1000     7     25.08     Protein of unknown function DUF4545;    
OG0016607     >1000     9     29.39     E-box Binding Transcriptional Regulators;Helix-loop-helix DNA-binding domain superfamily;Myc-type, basic helix-loop-helix (bHLH) domain;    GO:0000977;GO:0000981;GO:0006357;GO:0032502;GO:0046983;
OG0016115     116.92     6     30.21     Maestro heat-like repeat-containing protein;Maestro/Maestro-like, HEAT-repeats domain;    GO:0005634;GO:0005737;
OG0016372     >1000     8     30.90     Citrate synthase;Citrate synthase active site;Citrate synthase, eukaryotic-type;Citrate synthase-like, large alpha subdomain;Citrate synthase-like, small alpha subdomain;Citrate synthase superfamily;    GO:0004108;GO:0005759;GO:0005975;GO:0006099;GO:0006101;GO:0046912;
OG0016791     >1000     3     33.78     C2H2-type zinc-finger protein GLI-like;DNA/RNA polymerase superfamily;ZIC1-5/GLI1-3like, C2H2 zinc finger;Zinc finger C2H2 superfamily;Zinc finger C2H2-type;    GO:0000977;GO:0000978;GO:0000981;GO:0005634;GO:0006357;
OG0016655     172.02     7     35.16     FYVE, RhoGEF and PH domain-containing;    GO:0005085;GO:0005737;
OG0016863     575.23     16     56.87     Nck-associated protein 5, C-terminal;Nck-associated protein 5-like;    GO:0001578;GO:0007019;GO:0035371;
