# Supplementary material for: The genome of the relict earless monitor lizard, Lanthanotus borneensis, and the Toxicofera hypothesis
Source: BMC Biol. 2026 Mar 5;24:58. doi: 10.1186/s12915-026-02552-4 (PMC12961865; doi:10.1186/s12915-026-02552-4)
Supplement: Supplementary file 7 — Additional file 7. Positively selected genes on the branch subtending Serpentes. HyPhy output, indicating positively selected genes by orthogroup identifier, dN/dS ratio, empirical Bayes factor, likelihood ratio test statisticof model allowing positive selection to null model not allowing it, and annotationand associated gene ontology identifiers. [file 12915_2026_2552_MOESM7_ESM.txt]

OG-ID     W     EBF     LRT     Anno    GO
OG0016021     10.39     3     4.04     Protein FAM228;    
OG0016420     965.04     2     4.27     Cobalamin-binding domain superfamily;Cobalamin (vitamin B12)-binding domain;Cobalamin (vitamin B12)-dependent enzyme, catalytic;Methylmalonyl-CoA mutase, alpha/beta chain, catalytic;Methylmalonyl-CoA mutase, alpha/beta chain, conserved site;Methylmalonyl-CoA mutase, alpha chain, catalytic;Methylmalonyl-CoA mutase, C-terminal;    GO:0003824;GO:0004494;GO:0005737;GO:0005739;GO:0016853;GO:0016866;GO:0019678;GO:0031419;GO:0046872;
OG0016338     1.99     6     4.33     Fibronectin type III;Fibronectin type III superfamily;Immunoglobulin-like fold;Long hematopoietin receptor, Gp130 family 2, conserved site;Short hematopoietin receptor, family 1, conserved site;Type I cytokine receptor, cytokine-binding domain;Type I Cytokine Receptor Family, Type 2 Subfamily;    GO:0004896;GO:0005515;GO:0016020;
OG0016426     27.30     5     4.35     GPCR, rhodopsin-like, 7TM;G-protein-coupled receptor 171;G protein-coupled receptor, rhodopsin-like;    GO:0004930;GO:0007186;GO:0016020;GO:0045028;
OG0016409     6.62     4     4.43     Protein of unknown function DUF4661;    
OG0016298     6.18     0     4.56     Regulator of DNA class I crossover intermediates 1-like;    
OG0016307     28.44     3     4.65     GPCR, rhodopsin-like, 7TM;G protein-coupled receptor 174, 7TM;G protein-coupled receptor, rhodopsin-like;    GO:0004930;GO:0005886;GO:0007186;GO:0007200;GO:0016020;GO:0035025;
OG0016016     6.29     12     4.66     GPCR, rhodopsin-like, 7TM;G protein-coupled receptor, rhodopsin-like;P2Y3 purinoceptor;    GO:0001621;GO:0004930;GO:0005886;GO:0007186;GO:0007200;GO:0016020;GO:0038023;GO:0045028;GO:0045029;GO:0045030;GO:1905835;
OG0016202     795.58     1     4.68     Integral membrane protein SYS1;Integral membrane protein SYS1-related;    GO:0000139;GO:0005802;GO:0006895;GO:0034067;GO:0043001;
OG0016305     2.96     10     4.89     Cysteinyl leukotriene receptor;Cysteinyl leukotriene receptor 1;GPCR, rhodopsin-like, 7TM;G protein-coupled receptor, rhodopsin-like;    GO:0004930;GO:0004974;GO:0005886;GO:0007186;GO:0016020;GO:0038023;
OG0016395     11.72     2     4.93     Transmembrane protein 215;    
OG0016283     >1000     2     5.01     CXXC-type zinc finger protein CXXC4/CXXC5;Zinc finger, CXXC-type;    GO:0003677;GO:0005634;GO:0008270;GO:0008327;
OG0016541     11.89     2     5.07     Cysteine-rich flanking region, C-terminal;Interferon regulatory factor, DNA-binding domain;Leucine-rich repeat;Leucine-rich repeat and fibronectin type-III domain-containing;Leucine-rich repeat and transmembrane domain-containing protein;Leucine-rich repeat domain superfamily;Leucine-rich repeat N-terminal domain;Leucine-rich repeat, typical subtype;    GO:0000976;GO:0005515;GO:0005886;GO:0007409;GO:0051965;
OG0016744     795.58     4     5.08     C1q domain;Cerebellin Synaptic Organizer;Tumour necrosis factor-like domain superfamily;    GO:0005515;GO:0005615;
OG0016607     732.49     2     5.39     E-box Binding Transcriptional Regulators;Helix-loop-helix DNA-binding domain superfamily;Myc-type, basic helix-loop-helix (bHLH) domain;    GO:0000977;GO:0000981;GO:0006357;GO:0032502;GO:0046983;
OG0016487     11.55     5     5.44     Actin family;ATPase, nucleotide binding domain;    
OG0016271     32.03     4     5.45     Transmembrane protein 119;    GO:0001503;GO:0005886;GO:0030501;GO:0033690;GO:0045669;
OG0016542     8.18     9     5.53     Ion transport domain;Voltage-dependent calcium channel alpha-1 subunit;Voltage-dependent calcium channel, L-type, alpha-1D subunit;Voltage-dependent channel domain superfamily;Voltage-gated cation channel calcium and sodium;    GO:0001518;GO:0005216;GO:0005245;GO:0005248;GO:0005261;GO:0005886;GO:0005891;GO:0006811;GO:0008331;GO:0008332;GO:0016020;GO:0043005;GO:0045956;GO:0055085;GO:0070509;GO:0070588;GO:0086010;GO:0098703;
OG0016819     163.22     4     5.57     GPCR, rhodopsin-like, 7TM;G-protein coupled receptor opsins;G protein-coupled receptor, rhodopsin-like;    GO:0004930;GO:0007186;GO:0016020;
OG0016518     36.86     4     5.75     DCN1-like, PONY binding domain;Defective-in-cullin neddylation protein;Potentiating neddylation domain;    GO:0000151;GO:0031624;GO:0032182;GO:0045116;GO:0097602;
OG0016544     2.00     71     5.97     Complement Clr-like EGF domain;EGF-like calcium-binding, conserved site;EGF-like calcium-binding domain;EGF-like domain;EGF-type aspartate/asparagine hydroxylation site;Extracellular matrix structural protein;Fibulin-2 domain;Fibulin, C-terminal Ig-like domain;Growth factor receptor cysteine-rich domain superfamily;NOTCH1 EGF-like calcium-binding domain;von Willebrand factor C domain-containing protein 2-like;    GO:0005509;GO:0005615;GO:0030514;GO:0032281;
OG0016722     2.74     14     6.12     GPCR, rhodopsin-like, 7TM;G protein-coupled receptor, rhodopsin-like;    GO:0004930;GO:0007186;GO:0016020;GO:0032793;GO:0048266;
OG0016619     >1000     3     6.16     Phosphoprotein associated with glycosphingolipid-enriched microdomains 1;    GO:0005886;GO:0035556;GO:0042169;GO:0045121;GO:0050868;
OG0016322     21.75     4     6.23     SNARE;Syntaxin;Syntaxin 11, SNARE motif;Syntaxin, N-terminal domain;Target SNARE coiled-coil homology domain;    GO:0000149;GO:0005484;GO:0005886;GO:0006886;GO:0006887;GO:0006906;GO:0008021;GO:0012505;GO:0016020;GO:0016192;GO:0031201;GO:0031629;GO:0048278;GO:0048787;
OG0016590     71.65     5     6.30     C2H2-type zinc finger domain-containing protein;Zinc finger;Zinc finger C2H2 superfamily;Zinc finger C2H2-type;Zinc finger protein, C2H2-type;    GO:0000977;GO:0000978;GO:0000981;GO:0001228;GO:0005634;GO:0006357;GO:0010468;
OG0016637     10.31     8     6.38     Elongin-A domain-containing protein;F-box domain;F-box-like domain superfamily;RNA polymerase II transcription factor SIII, subunit A;TFIIS/LEDGF domain superfamily;Transcription elongation factor, TFIIS/CRSP70, N-terminal, sub-type;Transcription factor IIS, N-terminal;    GO:0005515;GO:0005634;GO:0006368;GO:0070449;
OG0016168     23.43     3     6.62     Calmodulin-lysine N-methyltransferase;S-adenosyl-L-methionine-dependent methyltransferase superfamily;    GO:0005737;GO:0018025;
OG0016800     >1000     2     6.70     EF-hand calcium-binding domain-containing protein 9;EF-hand domain;EF-hand domain pair;S100/Calcium binding protein 7/8-like, conserved site;    GO:0005509;GO:0005737;GO:0030317;GO:0061891;GO:0097228;
OG0016187     795.58     4     7.06     Zinc finger and BTB domain-containing;Zinc finger C2H2 superfamily;Zinc finger C2H2-type;Zinc Finger C2H2-type Transcription Regulators;ZNF462, C2H2 zinc finger 2;    GO:0000978;GO:0000981;GO:0006357;
OG0016857     3.29     7     7.22     Cell Adhesion and Cytoskeletal Organization;Immunoglobulin domain subtype;Immunoglobulin I-set;Immunoglobulin-like domain;Immunoglobulin-like domain superfamily;Immunoglobulin-like fold;Immunoglobulin subtype 2;    GO:0004672;GO:0005886;GO:0007156;
OG0016796     50.26     3     7.30         
OG0016221     248.98     1     7.49     Brain acid soluble protein 1;    GO:0000976;GO:0003714;GO:0005634;GO:0005737;GO:0045892;
OG0016048     3.15     10     7.57     CD3 protein, epsilon/gamma/delta subunit;Immunoglobulin-like domain;Immunoglobulin-like domain superfamily;Immunoglobulin-like fold;Immunoglobulin subtype 2;Phosphorylated immunoreceptor signalling ITAM;    GO:0004888;GO:0007166;GO:0009897;GO:0016020;GO:0042105;GO:0045059;
OG0016212     15.81     3     7.80     Cytokine receptor-like factor 2-like, D1 domain;Cytokine receptor-like factor 2-like, D2 domain;Fibronectin type III;Fibronectin type III superfamily;Immunoglobulin-like fold;Interleukin-12;    GO:0004896;GO:0005515;GO:0009897;GO:0019221;
OG0016496     795.58     6     7.83     GPCR, rhodopsin-like, 7TM;G-protein coupled receptor 183-like;G protein-coupled receptor, rhodopsin-like;    GO:0004930;GO:0007186;GO:0008142;GO:0016020;
OG0016840     36.78     4     8.28     Claudin;Claudin, conserved site;PMP-22/EMP/MP20/Claudin;    GO:0005198;GO:0005923;GO:0016020;
OG0016797     938.35     4     8.77     Alpha/Beta hydrolase fold;Carboxylesterase, type B;Carboxylesterase type B, conserved site;Neuroligin and Bile salt-activated lipase;    
OG0016470     49.85     4     9.02     Ectropic viral integration site 2A protein;    GO:0016020;
OG0016593     5.98     10     9.11     Protein POLR1D, isoform 2-like;    
OG0016654     102.72     3     9.67     Immunoglobulin-like fold;Plexin family;Plexin repeat;Plexin, TIG domain 1;PSI domain;Sema domain;Sema domain superfamily;WD40/YVTN repeat-like-containing domain superfamily;    GO:0002116;GO:0005515;GO:0005886;GO:0017154;GO:0030334;GO:0071526;
OG0016389     64.21     2     9.80         
OG0016311     >1000     12     10.02     Cardiac-enriched FHL2-interacting;Domain of unknown function DUF4585;    
OG0016803     19.96     3     10.11     Protein of unknown function DUF4680;    
OG0016871     440.98     13     10.59     Caspase-like domain superfamily;Caspase-related proteases and regulators;Peptidase C14A, caspase catalytic domain;Peptidase C14, caspase domain;Peptidase C14, caspase non-catalytic subunit p10;Peptidase C14, p20 domain;Peptidase family C14A, cysteine active site;    GO:0004197;GO:0006508;GO:0008234;
OG0016734     4.39     14     11.06     EF-Hand 1, calcium-binding site;Fibronectin type III;Fibronectin type III superfamily;Immunoglobulin-like fold;Interferon/interleukin receptor domain;Tissue factor;Type II Cytokine and Tissue Factor Receptors;    GO:0004896;GO:0005515;GO:0005886;GO:0007596;GO:0016020;GO:0019221;
OG0016532     4.99     19     11.36     BspA-type LRR region;Cysteine-rich flanking region, C-terminal;Leucine-rich repeat;Leucine rich repeat 4;Leucine-rich repeat domain superfamily;Leucine-rich repeat, typical subtype;Leucine-rich repeat unit;Toll/interleukin-1 receptor homology (TIR) domain;Toll/interleukin-1 receptor homology (TIR) domain superfamily;    GO:0002224;GO:0005515;GO:0005886;GO:0007165;GO:0007249;GO:0032755;GO:0034154;GO:0038187;GO:0051607;
OG0016071     58.00     5     11.40     Protein-tyrosine phosphatase, active site;Protein-tyrosine phosphatase, catalytic;Protein-tyrosine phosphatase-like;Receptor-type tyrosine-protein phosphatase-like N/N2;Tyrosine-specific protein phosphatase, PTPase domain;Tyrosine-specific protein phosphatases domain;    GO:0004725;GO:0006470;GO:0016311;GO:0030141;GO:0035773;GO:0045202;GO:0051046;
OG0016115     21.31     1     11.44     Maestro heat-like repeat-containing protein;Maestro/Maestro-like, HEAT-repeats domain;    GO:0005634;GO:0005737;
OG0016823     10.27     12     11.47     DEAD/DEAH-box helicase domain;Helicase, C-terminal domain-like;Helicase superfamily 1/2, ATP-binding domain;Immunoglobulin-like domain;Meiotic Crossover Helicase;MER3 helicase-like, winged helix domain;P-loop containing nucleoside triphosphate hydrolase;Sec63 domain;Winged helix DNA-binding domain superfamily;Winged helix-like DNA-binding domain superfamily;    GO:0003676;GO:0005524;
OG0016794     51.52     6     11.54     Butyrophilin subfamily 3 member A2-like, Ig-C domain;Immunoglobulin domain subtype;Immunoglobulin-like beta-sandwich domain;Immunoglobulin-like domain;Immunoglobulin-like domain superfamily;Immunoglobulin-like fold;Immunoglobulin V-set domain;T-cell Activation and Immune Regulation Protein;    GO:0006955;GO:0007166;GO:0009897;GO:0031295;GO:0042102;GO:0042130;GO:0071222;
OG0016112     75.69     0     12.02     E3 SUMO-protein ligase Nse2 (Mms21);U-box domain;Zinc finger, MIZ-type;Zinc finger, RING/FYVE/PHD-type;    GO:0000724;GO:0004842;GO:0005634;GO:0008270;GO:0016567;GO:0016925;GO:0019789;GO:0030915;GO:0061665;
OG0016296     2.42     61     12.02     Cadherin conserved site;Cadherin-like;Cadherin-like superfamily;CELSR1-3-like, ninth cadherin domain;    GO:0005509;GO:0005886;GO:0007155;GO:0007156;GO:0016020;GO:0098609;
OG0016587     36.46     3     12.09     Presynaptic Scaffold Protein Bassoon/Piccolo;Zinc finger, FYVE/PHD-type;Zinc finger, piccolo-type;Zinc finger, RING/FYVE/PHD-type;    GO:0030424;GO:0035418;GO:0045202;GO:0046872;GO:0048788;GO:0098882;GO:0098978;GO:0098982;GO:1904071;
OG0016173     603.62     10     12.15     DPAGT1, insertion domain;Glycosyl transferase, family 4;UDP-GlcNAc-dolichyl-phosphate GlcNAc phosphotransferase;    GO:0003975;GO:0006488;GO:0016020;GO:0016780;
OG0016774     11.39     9     14.08     LRP chaperone MESD;    GO:0006457;GO:0050750;
OG0016218     27.74     4     14.69     Septate junction maturation regulator;SRCR domain;SRCR-like domain superfamily;    GO:0004252;GO:0005615;GO:0005886;GO:0016020;GO:0031638;GO:0045217;
OG0016592     879.53     95     15.19     Immunoglobulin-like beta-sandwich domain;Immunoglobulin-like domain;Immunoglobulin-like domain superfamily;Immunoglobulin-like fold;Protein kinase, ATP binding site;Protein kinase domain;Protein kinase-like domain superfamily;Receptor Tyrosine Kinase;Serine-threonine/tyrosine-protein kinase, catalytic domain;Tyrosine-protein kinase, active site;Tyrosine-protein kinase, catalytic domain;Tyrosine-protein kinase, receptor class III, conserved site;    GO:0004672;GO:0004713;GO:0004714;GO:0005524;GO:0005886;GO:0006468;GO:0007169;GO:0007275;GO:0019221;GO:0019838;GO:0030183;GO:0033674;GO:0043235;
OG0016068     66.09     8     16.06     Domain of unknown function DUF4709;Uncharacterized protein C10orf67-like;    
OG0016805     22.17     8     16.45     BTB/POZ domain;KCTD8/12/16, H1 domain;Potassium channel tetramerisation-type BTB domain;Potassium channel tetramerization domain-containing protein 16, H1 domain;SKP1/BTB/POZ domain superfamily;    GO:0005515;GO:0008277;GO:0042734;GO:0043235;GO:0045211;GO:0051260;
OG0016863     21.10     10     16.85     Nck-associated protein 5, C-terminal;Nck-associated protein 5-like;    GO:0001578;GO:0007019;GO:0035371;
OG0016324     12.26     18     16.94     Adhesion GPCR Gpr126, SEA domain;Adhesion G-protein coupled receptor G2/6, GAIN domain;Concanavalin A-like lectin/glucanase domain superfamily;CUB domain;GAIN domain superfamily;GAIN, subdomain B;GPCR family 2, extracellular hormone receptor domain superfamily;GPCR, family 2-like, 7TM;GPCR, family 2, orphan receptor, GPR1/GPR3/GPR5;GPCR, family 2, secretin-like;GPCR, family 2, secretin-like, conserved site;GPS motif;Pentraxin domain;Spermadhesin, CUB domain superfamily;    GO:0004888;GO:0004930;GO:0005886;GO:0007166;GO:0007186;GO:0007189;GO:0016020;GO:0022011;GO:0043236;GO:0060347;
OG0016655     18.43     5     17.74     FYVE, RhoGEF and PH domain-containing;    GO:0005085;GO:0005737;
OG0016830     35.97     3     18.45     C2H2-type zinc-finger protein GLI-like;Zap1-like, C2H2 zinc finger 1;ZIC1-5/GLI1-3like, C2H2 zinc finger;Zinc finger C2H2 superfamily;Zinc finger C2H2-type;    GO:0000977;GO:0000978;GO:0000981;GO:0005634;GO:0006357;GO:0008270;
OG0016370     17.03     6     19.12     BTB/POZ domain;Rad18, zinc finger UBZ4-type;SKP1/BTB/POZ domain superfamily;Structure-specific endonuclease subunit Slx4;    GO:0000712;GO:0003677;GO:0005515;GO:0005634;GO:0006260;GO:0006281;GO:0033557;
OG0016812     32.64     8     20.36     Phostensin/Taperin;Phostensin/Taperin N-terminal domain;Phostensin/Taperin PP1-binding domain;    GO:0019902;
OG0016798     3.78     26     21.20     Fibronectin type III;Fibronectin type III superfamily;Immunoglobulin-like beta-sandwich domain;Immunoglobulin-like domain;Immunoglobulin-like domain superfamily;Immunoglobulin-like fold;Immunoglobulin subtype 2;Interleukin-12;Interleukin-12 beta;Interleukin-12 beta, central domain;Kazal domain;Kazal domain superfamily;    GO:0005515;
OG0016628     9.85     10     21.37     Cadherin-like;Laminin IV type B;    GO:0005509;GO:0005930;GO:0007156;GO:0016020;GO:0035082;GO:0042461;GO:0060041;
OG0016339     7.75     2     22.12     Protein of unknown function DUF4545;    
OG0016864     4.35     13     23.57     EGF-like calcium-binding, conserved site;EGF-like calcium-binding domain;EGF-like domain;EGF-type aspartate/asparagine hydroxylation site;Growth factor receptor cysteine-rich domain superfamily;NOTCH1 EGF-like calcium-binding domain;    GO:0005509;GO:0007507;
OG0016498     10.67     14     24.32     Ankyrin repeat;Ankyrin repeat-containing domain superfamily;SOWAHA-C, winged helix-turn-helix domain;    GO:0005515;
OG0016751     22.20     13     29.25     CD44 antigen;CD44 antigen-like;C-type lectin fold;C-type lectin-like/link domain superfamily;Link domain;    GO:0004888;GO:0004896;GO:0005540;GO:0005886;GO:0006954;GO:0007155;GO:0016020;GO:0016323;GO:0035692;GO:0070374;
OG0016665     33.26     33     33.19     Complement Clr-like EGF domain;C-type lectin, conserved site;C-type lectin domain-containing protein;C-type lectin fold;C-type lectin-like;C-type lectin-like/link domain superfamily;EGF-like calcium-binding, conserved site;EGF-like calcium-binding domain;EGF-like domain;EGF-type aspartate/asparagine hydroxylation site;Growth factor receptor cysteine-rich domain superfamily;NOTCH1 EGF-like calcium-binding domain;Thrombomodulin-like domain;    GO:0005509;GO:0009897;GO:0016477;GO:0031012;GO:0050840;GO:1990430;
OG0016106     >1000     8     36.47         
OG0016728     14.27     7     36.97     tRNA (guanine(9)-N1)-methyltransferase, eukaryotic;tRNA methyltransferase 10 homolog C, TRM10-type domain;tRNA methyltransferase TRM10-type domain;tRNA methyltransferase TRM10-type domain superfamily;    GO:0000049;GO:0005634;GO:0005654;GO:0005739;GO:0008033;GO:0009019;GO:0070131;GO:0097745;
OG0016066     795.58     7     38.31     Adhesion G protein-coupled receptor B, N-terminal domain;GPCR, family 2, brain-specific angiogenesis inhibitor;    GO:0004930;GO:0005886;GO:0016020;GO:0016525;
OG0016673     34.39     17     55.42     Collagen and Collagen-like Structural Proteins;Collagen triple helix repeat;    
OG0016858     >1000     1564     57.33     Fibronectin type III;Fibronectin type III superfamily;Immunoglobulin domain subtype;Immunoglobulin I-set;Immunoglobulin-like domain;Immunoglobulin-like domain superfamily;Immunoglobulin-like fold;Immunoglobulin subtype 2;Immunoglobulin V-set domain;MyBP-C, tri-helix bundle domain;PPAK motif;Protein kinase domain;Protein kinase-like domain superfamily;Serine/threonine-protein kinase, active site;Titin, Z repeat;Tyrosine-protein kinase, active site;    GO:0004672;GO:0005515;GO:0005524;GO:0006468;GO:0008307;GO:0031430;GO:0045214;GO:0048738;
